# Supplementary material for: The Impact of COVID-19 on Carotid–Femoral Pulse Wave Velocity: A Systematic Review and Meta-Analysis
Source: J Clin Med. 2023 Sep 4;12(17):5747. doi: 10.3390/jcm12175747 (PMC10488425; doi:10.3390/jcm12175747)
Supplement: Supplementary file 1 [file jcm-12-05747-s001.zip]

Archive with 1 entries (1 files):
- jcm-2500860-supplementary.pdf
